# Supplementary material for: Autophagy Signaling by Neural-Induced Human Adipose Tissue-Derived Stem Cell-Conditioned Medium during Rotenone-Induced Toxicity in SH-SY5Y Cells
Source: Int J Mol Sci. 2022 Apr 10;23(8):4193. doi: 10.3390/ijms23084193 (PMC9031864; doi:10.3390/ijms23084193)
Supplement: Supplementary file 1 [file ijms-23-04193-s001.zip]

Archive with 1 entries (1 files):
- ijms-1672639-supplementary.pdf
